# Supplementary material for: Global Phosphoproteomic Analysis Reveals the Defense and Response Mechanisms of Japonica Rice under Low Nitrogen Stress
Source: Int J Mol Sci. 2023 Apr 22;24(9):7699. doi: 10.3390/ijms24097699 (PMC10178291; doi:10.3390/ijms24097699)
Supplement: Supplementary file 1 [file ijms-24-07699-s001.zip]

Archive with 1 entries (1 files):
- ijms-2324162-supplementary.xlsx
