# Supplementary material for: Global Phosphoproteomic Analysis Reveals the Defense and Response Mechanisms of Japonica Rice under Low Nitrogen Stress
Source: Int J Mol Sci. 2023 Apr 22;24(9):7699. doi: 10.3390/ijms24097699 (PMC10178291; doi:10.3390/ijms24097699)
Supplement: Supplementary file 1 [file ijms-24-07699-s001.zip › ijms-2324162-supplementary.xlsx]

## Sheet: Sheet1
Table S1. Sequences of primers used in this study
Gene id	Forward primer	Reverse prime
Os02g0168800	GAGCTGTCTCATTCAGATCTGT	AGGGATTACAATAACCGTGGAA
Os02g0229400	GTTGTCCCCAGCTGCACTAT	TTGGGGTGCTGATCTGTCAC
Os04g0249500	TTGCCGAGACAATGCCAGAT	AACCTTGTCCTGCCTATGCC
Os06g0114000	CTAAGGTGGTGAGATGTTGTCT	CTTAGTCATCAGTACCCGTAGC
Os07g0188800	CCAATGCGAAATGAACAGAAGA	CATATGCAAATACGAGACCAGC
Os08g0157500	GAAGAACCACTCCGTCATCATC	GAGGATCCACTTCATCAGGATG
Os10g0539900	CCTGTTTGTCTTCATGAAGGTG	CAGCCAAATCATCTCTTTAGGC
Os12g0207600	ATCACATCGAGCCCGTTGTT	GCGGTGAATCCCCTGGTTAA
Os09g0346500	GATGATGATCGAGTTGGTGTTG	CACCACGGATAAGTACCTAGAC
Os01g0600900	GCAGTAGATGTACGTACGTGTA	ACCTGCACAGAAATACACACTA
Os06g0608700	TCAAGATTCGTGCGGATATACA	GATGAACATTTAGACGCAGCTT
Os03g0401300	TCAGCGTATCGAGGAGAAATAC	AATGCTCTCCTCTTTCAGAGTC
Os06g0107700	TCTGATGTCAAGATAACCGGAC	TGTCAAACTCCTCCTTGTAGAG
Os01g0919400	AGACACTCCCATGAAGAAGAAG	CTTTTTCTCCTTGTTCTCGTCG
Os03g0255500	ATAAAGAAGTGGGTCTATGCGT	CTAGCTAAACTCTACCGGTAGC
Os03g0151800	TTTAACCTCCGTGCTTTTGTTC	AAATAGTACACTGTTTCCCCGT
Os11g0171300	GAGACTCTGTACCAGTCAACTG	ACCTTGATACCTGGAACGATTT
Os11g0242800	AACACCCTCAACTACTTCGG	GTTGATGATCCGGTAGTACTCG
Os01g0851000	ATTCCTCCTTGATCACGAGTAC	TGGATCCTAAGTGTTCCGTATG
Os05g0524400	AGTCATTTGGTTTTGATACGGC	TACATATTGAAGCAACCCACCT
Os03g0602600	TTATGGGAACTGCTGCTCTTAA	ATCTTGAGGCTATTACCCTGTG
Os04g0459500	CAAGGTGATCAAGGTCGTCTC	CTGTACTGGTCGGCATTGA
Os04g0692000	TCTGTGTAGTGCATACGGAATT	AACTGTTCATTCAGTGCGTTAC
Os08g0366000	CGGCTAAGCGAACTATCAACTA	GAGCAAATGACCGAAATCAAGA
Os01g0720500	ATCTGTGGCCATCTCCTCCT	CAGATCGCCAGGATGCTCTG
Os10g0496900	CTGATGCTCTGTTTGTTAGTGC	CAATTCACTGAACGAACTAGCC
Os04g0304200	CATTCTTTCTGTCGCCTACTTG	TAGGCTTGGATCGATACCAATC
Os01g0730300	CTCACATGATGTTGCCTATTGG	CGGTCAAGAGCAACTACTCTAA
Os03g0592500	TGTGTACACTTGTAGTAGCCAC	CACACACACACACAATTAAGGT
Os10g0189100	AATGGTGTTGGGAAGATCCTAG	CCATTGGCTTGTCTTTTACGAA
Os01g0279100	TGAAGAACCTGAAGAGGATTCC	CGAATTCAGCGAAATCAACAGA
Os01g0683100	ACTGGAAAGACTCTTTTAGCGA	ATCAAATAAACAGCGGACCATG
Os03g0333200	GAAGATGACACGCCATACATAC	ACATACTGCGGAATACTGTCAG
Os07g0682800	TGGCATCATTTTTCTTCGACAG	ATCCACAAGTAAGGTGTACTGG
Os08g0564300	TTCACACCACGTCTCTCTGC	GCCCCATCAAACAAGAGGGA
Os07g0616000	CCGAAATTAGGTACCGGTATCA	AATCAAACAACAGAGGAAACGC
Os07g0155600	GAGATCTGCCACCAAGAATACA	GTGCTATCCCAAAAATCATCGT
Os09g0509300	GGCAGATATGAGGAGCTGTTAT	TGCTTCTGAGAACTCATATGCA
Os03g0821900	TGCTGCTCCAGAATATCTTTCA	GAGTATTGACCTTCTAGCCTGG
Os01g0869900	GTTTGTGTGCAGCTATTGTGTA	CGCCAAACAGAAGCAAATTTAC
Os09g0410300	CGTGCTTCATCATCCAGTAAAG	ATAGGTGCATCCACTGACATAG
Os07g0569100	TGTGGAACTCTCGTTTTAGTGT	TTACTTGTTCTGTCTGTCCCTC
Os10g0467800	AGCTGTGCTACGTCCAGTTC	CGATCTCCTCCAGCTCGAAC
Os04g0457800	GGCTATGGAATCATGCTTCTTG	CAATCGAGCAACATCACATCAT
Os08g0430500	CAACCTCTTGTCTGTTGCTTAC	TCAAGCAACTTCAGGATACCAT
Os04g0645100	AAAGGAAAAGCCAAGTCATGAC	CGACATCGATAAGAGTGATCCA
OsActian1	ACCATTGGTGCTGAGCGTTT	CGCAGCTTCCATTCCTATGAA
